# Supplementary material for: Impact of Distribution of a Tip Sheet to Increase Early Detection and Prevention Behavior among First-Degree Relatives of Melanoma Patients: A Randomized Cluster Trial
Source: Cancers (Basel). 2022 Aug 10;14(16):3864. doi: 10.3390/cancers14163864 (PMC9406196; doi:10.3390/cancers14163864)
Supplement: Supplementary file 1 [file cancers-14-03864-s001.zip]

Archive with 1 entries (1 files):
- cancers-1802800-supplementary.pdf
